# Supplementary material for: Lysophosphatidic Acid Induces Podocyte Pyroptosis in Diabetic Nephropathy by an Increase of Egr1 Expression via Downregulation of EzH2
Source: Int J Mol Sci. 2023 Jun 9;24(12):9968. doi: 10.3390/ijms24129968 (PMC10298531; doi:10.3390/ijms24129968)
Supplement: Supplementary file 1 [file ijms-24-09968-s001.zip]

Archive with 1 entries (1 files):
- ijms-2383196-supplementary.pdf
